# Supplementary material for: Towards N–N-Doped Carbon Dots: A Combined Computational and Experimental Investigation
Source: Materials (Basel). 2022 Feb 16;15(4):1468. doi: 10.3390/ma15041468 (PMC8880414; doi:10.3390/ma15041468)
Supplement: Supplementary file 1 [file materials-15-01468-s001.zip]

Archive with 1 entries (1 files):
- materials-1560182-supplementary.pdf
